# Supplementary material for: Psychometric Properties of the Italian Version of the 25-Item Hikikomori Questionnaire
Source: Int J Environ Res Public Health. 2022 Oct 19;19(20):13552. doi: 10.3390/ijerph192013552 (PMC9603413; doi:10.3390/ijerph192013552)
Supplement: Supplementary file 1 [file ijerph-19-13552-s001.zip]

Archive with 1 entries (1 files):
- ijerph-1938386-supplementary.pdf
